# Supplementary material for: Chemical Analysis Combined with Multivariate Statistical Methods to Determine the Geographical Origin of Milk from Four Regions in China
Source: Foods. 2021 May 18;10(5):1119. doi: 10.3390/foods10051119 (PMC8158098; doi:10.3390/foods10051119)
Supplement: Supplementary file 1 [file foods-10-01119-s001.zip]

Archive with 1 entries (1 files):
- foods-1205357-supplementary.pdf
